# Supplementary material for: DNA replication stress and translational repression converge to drive CDK1- and caspase-dependent apoptosis in Ewing sarcoma
Source: Oncogene. 2026 Jun 10;45(28):2823–39. doi: 10.1038/s41388-026-03845-2 (PMC13337492; doi:10.1038/s41388-026-03845-2)
Supplement: Supplementary file 2 — Supplemental Table 1 [file 41388_2026_3845_MOESM2_ESM.xlsx]

## Sheet: EW8 
Protein	DMSO	Prexasertib	Thymidine	Thy + Prex
	Normalized Protein Expression (RPPA)	Normalized Protein Expression (RPPA)	Normalized Protein Expression (RPPA)	Normalized Protein Expression (RPPA)
14-3-3-beta	0.927653	0.917087	0.867838	0.929096
14-3-3-epsilon	0.910853	0.921814	0.960305	0.99145
14-3-3-zeta	0.553793	0.532022	0.716052	0.587286
4E-BP1	1.99862	1.91098	2.54456	3.42209
4E-BP1_pS65	1.84164	2.40552	1.34809	1.81584
4E-BP1_pT37_T46	3.72801	4.013	2.71766	4.42168
53BP1	1.84538	1.86631	2.41796	2.04792
A-Raf	1.3443	1.24469	1.94657	1.30582
A-Raf_pS299	0.844254	0.824019	0.809916	0.904225
ACC1	1.61604	1.54503	1.78504	1.37197
ACC_pS79	1.36153	1.2954	2.1793	1.06766
AceCS1	0.512588	0.48719	0.517349	0.434011
ACLY_pS455	1.16344	1.12706	1.10193	1.26796
ACSL1	0.5412	0.621525	0.756606	0.566972
ACVRL1	0.723556	0.747022	0.783402	0.755739
ADAR1	1.10039	2.08875	2.02685	0.874789
Akt	0.51918	0.553162	0.59036	0.413226
Akt1	1.00011	1.11642	1.12157	0.894355
Akt1_pS473	1.05481	0.990013	0.892968	1.00321
Akt2	0.92125	1.26329	1.12732	0.771456
Akt2_pS474	0.735751	0.545818	0.365275	0.446302
Akt_pS473	0.490677	0.393832	0.405184	0.555446
Akt_pT308	0.474923	0.606527	0.569115	0.699846
ALKBH5	2.97206	2.87121	3.34868	2.23273
Ambra1_pS52	1.2065	1.14884	1.20781	1.10588
AMPK-a2_pS345	1.08313	1.12333	1.1147	1.08496
AMPKa	0.846623	0.886409	0.955677	0.978956
AMPKa_pT172	3.00578	4.28624	5.88139	2.48342
Annexin-I	0.691362	0.736758	1.0316	0.718744
Annexin-VII	1.0422	1.10584	1.23694	0.994207
AR	1.17586	1.32606	1.22343	1.01586
ARID1A	1.75351	1.69241	1.76473	1.68887
ASNS	3.10457	4.52408	6.57751	4.21565
Atg3	0.713755	0.58279	0.497403	0.616531
Atg4B	1.03926	0.963676	0.885225	0.853997
Atg5	1.3873	1.32025	1.77915	1.47889
Atg7	0.434591	0.39611	0.374995	0.379038
ATM	0.704425	0.679719	0.961697	0.795488
ATM_pS1981	0.65351	0.680762	0.790738	0.872069
ATP5A	1.31821	1.87565	1.88216	2.046
ATP5H	0.634813	0.653942	0.634607	0.637573
ATR	0.833488	0.877814	0.994927	0.990701
ATRX	2.38995	2.08237	2.40578	2.61729
ATR_pS428	1.91075	2.11099	1.9353	1.53085
Aurora-A	5.21158	4.39152	7.85357	4.77339
Aurora-ABC_pT288_pT232_pT198	2.74298	4.18528	0.932231	1.14321
Aurora-B	1.79862	2.41576	4.1489	4.2729
Axl	0.717257	0.691028	0.754623	0.699748
b-Actin	0.461266	0.472659	0.520621	0.57946
b-Catenin	0.132633	0.162332	0.217125	0.183858
b-Catenin_pT41_S45	0.759381	0.827687	0.91433	1.02077
B-Raf	1.70939	2.28716	2.62121	1.36973
B-Raf_pS445	1.31224	1.36634	1.5379	1.31477
B7-H3	0.237437	0.142403	0.1469	0.222783
B7-H4	0.820839	0.745808	0.687957	0.750396
Bad_pS112	0.841057	0.775239	0.89592	1.1521
Bak	1.14756	0.813829	1.01016	0.947813
BAP1	1.53986	1.55868	1.70343	1.36008
Bax	0.259843	0.252198	0.284041	0.298386
Bcl-xL	0.651305	0.80911	0.848582	0.748406
Bcl2	0.437808	0.372427	0.392646	0.490848
BCL2A1	0.842589	0.957599	0.887958	0.907999
Beclin	0.921749	0.89119	0.907303	0.880891
Bid	0.563717	0.556807	0.597348	0.584159
Bim	0.48007	0.438956	0.45722	0.52002
BiP-GRP78	0.965129	1.02607	0.96042	1.16289
BMK1-Erk5_pT218_Y220	1.14665	1.11536	1.20982	1.28895
BRCA1	1.2251	1.18199	1.26042	1.19216
BRD4	3.34595	2.62723	3.38424	2.35493
c-Abl	0.908829	1.15846	0.97029	0.98142
c-Abl_pY412	0.749467	0.7204	0.703657	0.756634
c-IAP2	0.986967	0.872893	0.814513	0.876044
c-Jun_pS73	1.06811	1.14649	1.05475	1.48922
c-Kit	0.957623	1.01453	1.06662	0.996036
c-Met_pY1234_Y1235	0.937669	1.03988	1.18572	1.02867
c-Myc	1.11674	0.816733	0.796882	0.506662
C-Raf	1.09581	1.15579	1.32086	0.995402
C-Raf_pS338	0.957685	1.03743	1.03577	1.05277
CA9	1.07591	1.03136	0.936701	0.988505
Cadherin-6	0.952882	0.953834	0.936921	1.00107
Calnexin	0.710796	0.639478	0.670471	0.791013
Caspase-3-cleaved	1.02353	1.0115	1.03682	1.15377
Caspase-7-cleaved	0.337622	0.424381	0.339513	2.24033
Caspase-8	0.947978	1.06485	1.23457	1.00774
Caspase-8-cleaved	0.690452	0.670311	0.654121	0.906504
Caveolin-1	41.4267	28.9046	39.4051	9.39926
CD134	0.68784	0.666771	0.641398	0.635218
CD171	0.905384	0.577191	0.600123	0.611603
CD2	1.14376	1.06725	0.991229	1.04588
CD20	1.02107	0.88559	0.842805	0.801802
CD26	0.875446	0.905662	0.861703	0.822334
CD29	1.3366	1.43864	1.66582	1.27214
CD31	0.827557	0.811605	0.822911	0.817839
CD38	0.870785	0.776353	0.731762	0.901086
CD4	0.176131	0.170212	0.152313	0.155529
CD44	0.359926	0.276865	0.278258	0.294661
CD45	0.672579	0.605269	0.636904	0.610957
CD49b	1.14014	1.1597	1.54133	0.612948
CD5	1.30544	1.20654	1.11582	1.17764
CD68	1.15521	1.29652	1.24856	1.23743
CD74	1.04391	0.971489	0.99955	0.987272
cdc25C	5.73108	4.99143	5.02114	3.44181
cdc2_pY15	4.1577	2.54311	6.57012	2.00129
Cdc42	0.657419	0.655258	0.658229	0.677925
Cdc6	3.56612	2.32269	21.8069	1.89416
CDK1_pT14	18.2574	7.14373	23.4937	11.1182
CDK9	1.11452	1.07508	1.19474	1.22242
CDKN2A	0.958048	0.899167	0.74366	0.781267
CDT1	0.642338	0.609007	0.511392	0.54766
CENP-A	1.02258	0.995042	1.05233	1.11648
cGAS	1.20051	1.12331	1.0828	1.10179
CHD1L	1.27526	1.26322	1.4809	1.20557
Chk1	1.54494	1.21209	1.56372	1.10954
Chk1_pS296	1.96015	0.879172	2.03275	0.862925
Chk1_pS345	1.06996	1.9424	1.51546	2.48173
Chk2	2.24248	2.13726	3.58826	1.39516
Chk2_pT68	0.970309	1.46963	1.05069	5.1539
CIITA	0.849416	0.843143	0.790849	0.845776
Claudin-7	0.277649	0.269915	0.243969	0.300565
COG3	0.96654	0.810437	0.729967	0.823372
Collagen-VI	0.805031	0.743611	0.798161	0.778196
Complex-II-Subunit	0.871378	0.847039	0.941844	0.967296
Connexin-43	7.08268	5.17063	3.60575	0.57779
Coup-TFII	4.37961	4.18172	2.78565	1.99936
Cox-IV	0.984378	0.946593	1.05401	1.07577
Cox2	0.675439	0.67397	0.766132	0.819527
CRABP1	1.25057	1.2202	1.22588	1.1704
CRABP2	0.905019	0.797883	0.799406	0.769504
Creb	0.497761	0.502406	0.520177	0.52528
CREB_pS133	1.1297	1.09325	1.34414	1.19514
CSK	0.939485	0.958281	0.939287	0.994826
CtIP	0.624418	0.73819	0.828107	0.743002
Cyclin-B1	15.7977	7.15637	27.9484	11.7704
Cyclin-D1	0.894468	0.883084	0.88627	0.899122
Cyclin-D3	1.2985	1.14794	1.39428	0.83158
Cyclin-E1	0.456074	0.408664	0.80207	0.539194
Cyclophilin-F	1.34054	1.2698	1.40395	1.29253
D-a-Tubulin	0.744275	0.730194	0.719351	0.708348
DAPK1_pS308	1.73661	2.87277	2.73405	2.73142
DAPK2	0.967099	0.924749	0.849257	0.884604
DDB-1	1.24947	1.29408	1.1865	1.11758
DDR1	0.486574	0.491101	0.474662	0.461869
DDR1_pY513	1.09551	1.02683	1.03596	1.12542
DJ1	0.716769	0.693921	0.730113	0.781366
DM-Histone-H3	0.998975	1.02384	1.02648	1.5111
DM-K9-Histone-H3	0.873485	1.01489	1.02629	1.30425
DNA-Ligase-IV	1.38533	1.10292	0.782662	0.895753
DNA_POLG	1.55504	1.49696	1.811	1.43297
DNMT1	7.25223	7.21528	8.61523	4.6267
DRP1	1.42455	2.45271	5.37881	1.48639
DUSP4	0.887373	0.866503	0.771188	0.779785
DUSP6	1.76412	2.03939	2.31229	1.21697
Dvl3	0.812391	1.11774	1.42186	0.842934
DYRK1B	1.32057	1.33821	1.43628	1.23866
E-Cadherin	0.854516	0.864501	0.880131	0.907683
E2F1	0.932723	0.99948	0.969565	1.00632
eEF2	3.35059	4.38493	4.00462	4.58072
eEF2K	1.47634	1.47017	1.75197	1.27031
EGFR	0.721575	0.780647	0.797411	1.10986
EGFR_pY1173	0.868262	0.933615	1.19371	1.28688
eIF4E	1.19727	1.13749	1.24646	1.29912
eIF4E_pS209	1.62323	1.59503	1.13962	1.81705
eIF4G	2.35418	2.17962	2.54674	1.84422
Elk1_pS383	0.591308	0.600758	0.625386	0.671375
EMA	0.090623	0.085645	0.075263	0.086431
Enolase-1	1.35481	1.93873	2.30198	1.6104
Enolase-2	0.563253	0.495659	0.521262	0.544612
ENY2	0.993969	1.60486	1.88329	1.81385
EphA2	1.22441	1.09076	1.24069	1.16925
EphA2_pS897	0.867864	0.722843	0.905851	0.995987
EphA2_pY588	0.938288	0.987797	0.898657	0.962453
ER-a	0.304206	0.263775	0.223866	0.275785
ER-a_pS118	0.589312	0.585916	0.691167	0.99788
ERCC1	1.04716	0.917438	0.858906	0.886237
ERCC5	1.06646	1.21471	1.25581	1.15783
Erk5	1.22705	1.05102	1.00259	0.995045
ERRalpha	1.63043	1.4881	1.20242	1.01348
Ets-1	0.444972	0.380465	0.432018	0.324821
EVI1	0.89102	0.879926	0.886828	0.897163
Ezh2	2.30231	2.05924	2.39612	2.28731
FABP5	0.784829	0.741269	0.7518	0.803322
FAK	0.668133	0.702974	0.741156	0.538302
FAK_pY397	0.896767	0.898238	1.00773	1.02863
FANCD2	1.28122	1.31113	1.16307	1.13206
FASN	2.12414	2.42749	2.77171	1.88057
FGF-basic	0.895846	1.10817	0.973494	1.03499
FGFR1	1.12843	1.05915	1.03634	1.04665
FGFR2	1.15891	1.11474	1.09637	1.15722
Fibronectin	0.185285	0.182341	0.226658	0.294781
FN14	1.13236	1.20589	1.07857	1.18337
Folate-Binding-Protein	0.994808	0.947429	0.949158	0.921956
Folliculin	1.05661	1.00378	1.06534	0.930656
FOXM1	2.57412	2.10708	10.3032	3.38707
FOXO3	0.799095	0.78243	0.80847	0.758156
FoxO3a_pS318_S321	0.901312	0.900158	0.936467	0.944156
FRS2-alpha_pY196	1.01532	0.971361	0.967367	1.02455
FTO	1.17889	1.16877	1.41295	1.35757
G6PD	0.621482	0.601339	0.723004	0.781655
Gab2	0.587036	0.571652	0.52342	1.78106
GAPDH	8.56321	11.0063	11.8641	13.3639
GATA3	0.886998	1.43033	1.27646	1.26549
GATA6	1.03071	0.969675	1.02474	1.21246
GCLC	0.745695	1.02992	0.947426	1.0976
GCLM	0.731032	0.742502	0.756428	0.766623
GCN5L2	1.5637	1.47626	1.85407	1.2322
GGPS1	0.810998	0.802971	0.868845	0.902789
Gli1	2.34729	2.19092	2.43413	2.22024
Gli3	0.991142	0.83343	0.989036	0.846747
Glucocorticoid-Receptor	0.82217	0.81622	0.901278	0.659433
Glutamate-D1-2	0.455442	0.415409	0.38051	0.454126
Glutaminase	1.02653	1.06583	1.1255	1.12769
Granzyme-B	1.18087	1.03278	0.754939	0.810936
GRB2	0.909906	0.887697	0.934859	0.977636
GRB7	1.10195	1.06728	1.02303	1.14017
Grp75	3.39965	2.29576	1.95791	2.25001
GSK-3a-b	1.01473	1.02346	1.08991	0.95465
GSK-3a-b_pS21_S9	0.963902	0.426422	1.03862	1.05613
GSK-3B	1.03543	1.0428	1.22838	0.933935
Gys	0.72688	0.742632	0.884485	0.675885
Gys_pS641	0.802087	0.866799	0.958799	0.803428
H2AX_pS139	0.894143	0.913884	0.88621	1.61948
H2AX_pS140	1.05363	1.10874	1.06484	1.39951
HER2	0.737943	1.7982	1.84249	1.83951
HER2_pY1248	0.988543	0.956722	0.999124	1.00937
HER3	0.669693	0.620617	0.68501	0.662663
HER3_pY1289	0.765616	0.90928	1.05349	0.908576
Heregulin	1.0524	1.21594	1.2404	1.38717
HES1	1.72722	1.14597	0.960489	0.412436
Hexokinase-I	0.66891	0.596061	0.521563	0.579029
Hexokinase-II	3.22678	3.07134	2.46916	4.11509
Hif-1-alpha	1.00119	0.9689	0.905873	1.00983
Histone-H3	0.194269	0.226604	0.206339	2.92309
Histone-H3_pS10	2.07753	2.85309	0.653265	0.763193
HLA-DR-DP-DQ-DX	0.842548	0.940246	0.846886	0.895795
HMHA1	0.334632	0.28502	0.397454	0.27334
HNRNPK	0.976709	0.927115	0.982827	1.0774
HSP27	1.15393	0.923818	0.977398	0.926736
HSP27_pS82	0.668947	0.601222	0.910535	1.82911
HSP60	3.51487	2.37671	1.60051	2.64596
HSP70	0.26107	0.266591	0.263431	0.287973
IDO	1.23513	1.05091	1.1584	1.34189
IGF1R_pY1135_Y1136	1.10423	1.05625	0.938321	1.05002
IGFBP2	1.14517	0.885412	0.724996	0.440894
IGFBP3	1.78995	1.7308	2.15712	2.14676
IGFRb	0.3076	0.326362	0.556924	0.405827
IL-6	0.701944	0.634274	0.56979	0.662632
IMP3	1.13265	1.02165	0.98086	1.08305
INPP4b	0.33352	0.317101	0.359682	0.416254
IR-b	1.53482	1.49713	1.80215	0.94427
IRF-1	0.814963	0.789163	0.815747	0.811103
IRF-3	1.14189	1.06794	1.09603	1.00666
IRS1	1.39179	1.03774	1.0264	0.81499
IRS2	5.12234	5.30637	5.55151	1.04023
JAB1	0.82221	0.797093	0.886467	0.792128
Jagged1	0.753754	0.768774	0.744728	0.734021
Jak2	0.997782	1.05799	1.12516	1.12735
JNK2	0.822116	0.785296	0.806944	0.932952
JNK_pT183_Y185	0.953299	1.26857	1.15711	3.29014
KAP1	1.25262	1.21242	1.49317	1.28333
KEAP1	1.08245	1.09303	1.09583	1.08392
LAD1	1.45631	1.31208	0.406425	0.782877
Lasu1	2.54564	3.30259	3.1711	2.58886
LC3A-B	1.73751	1.5506	1.34794	1.32292
Lck	0.399642	0.381571	0.376325	0.480196
LCN2	0.969908	0.891113	0.923101	0.773005
LDHA	0.924048	1.1872	1.22584	1.08655
LRP6_pS1490	1.27551	1.16634	1.04233	1.02519
Lyn	1.14851	1.11035	0.829496	0.90865
MACC1	1.03756	1.05656	1.10368	1.10146
MAPK_pT202_Y204	0.722592	0.722178	0.616135	1.09771
Mcl-1	0.626695	0.511067	0.527963	0.459119
MCT4	1.21053	0.972993	0.783525	0.831602
MDM2_pS166	1.24307	1.23521	1.29733	1.2886
MEK1	1.37173	1.22329	1.8181	1.65056
MEK1_pS217_S221	0.870821	0.833592	0.904886	1.05373
MEK2	0.973599	0.955655	0.993611	0.995692
MelanA	1.30375	1.25767	1.12948	1.24858
Melanoma-gp100	0.887411	0.83353	0.771401	0.80797
MERIT40	0.937922	0.948634	1.03512	0.926535
MERIT40_pS29	1.15501	1.24149	1.16177	1.12446
Merlin	0.753301	0.93879	0.990156	0.8633
METTL3	1.27797	1.30612	1.34503	1.29429
Midkine	0.941824	0.926209	0.93908	0.926845
MIF	0.507369	0.472708	0.567126	0.616917
MIG6	0.895451	0.852258	0.852865	0.840256
MITF	1.89832	2.37395	2.42062	2.28208
Mitofusin-1	1.82825	1.85769	1.83806	1.22384
Mitofusin-2	0.879035	0.846634	1.22024	0.579912
MLH1	1.81857	1.78406	2.21066	1.85518
MLKL	1.08264	1.19015	1.22978	0.848425
MMP14	0.094174	0.071639	0.06483	0.069387
MMP2	0.5872	0.586289	0.591537	0.57671
Mnk1	0.57083	0.510916	0.556073	0.575192
MR1	0.983049	0.986961	0.953276	0.946511
MRAP	1.08313	1.10682	1.03953	1.09564
MSH2	1.72199	1.88604	2.29513	1.9271
MSH6	2.48395	3.02768	3.15753	2.11459
MSI2	0.79616	0.693676	0.780402	0.818035
MTCO1	1.25049	1.31302	1.38102	1.26162
mTOR	1.38452	1.44288	1.54042	1.42147
mTOR_pS2448	1.52815	1.72819	1.68289	1.62397
MTSS1	1.14357	1.02252	1.04052	1.07421
MYH11	0.336281	0.356767	0.377055	0.433031
Myosin-IIa	0.820864	0.821253	0.840237	0.844817
Myosin-IIa_pS1943	0.885965	0.778024	0.806504	0.739825
Myt1	2.20201	1.48719	2.19317	2.5824
N-Cadherin	0.714804	0.548805	0.525725	0.527467
N-Ras	1.11663	1.05288	1.05065	1.05143
NAPSIN-A	0.8692	0.861254	0.870931	0.895658
NDRG1_pT346	1.11796	2.79558	0.528469	0.641609
NDUFB4	0.966731	0.97175	0.964616	0.784856
NF-kB-p65_pS536	0.968863	1.06443	1.28243	1.63658
Notch1	1.17727	1.52075	1.33968	1.07626
Notch1-cleaved	0.889647	0.915608	0.901079	0.860974
Notch3	0.927075	0.89303	0.885125	0.843686
NQO1	0.596669	0.5669	0.587501	0.548977
NRF2	0.969841	0.962608	0.998359	0.929612
Oct-4	0.752695	0.816641	0.76643	0.866847
P-Cadherin	0.954457	1.02683	1.09607	1.03997
p21	0.83232	0.795766	0.755283	0.791711
p27-Kip1	0.724282	0.787109	0.749061	0.607475
p27_pT157	1.21439	1.36863	1.18958	1.34459
p27_pT198	0.892158	0.879736	0.935773	0.897931
p38-a	0.694747	0.631181	0.566249	0.699064
p38-MAPK	1.03244	0.914547	1.00799	0.872739
p38-MAPK-_pT180_Y182	0.774321	0.797998	1.17508	1.60864
p44-42-MAPK	0.724152	0.685074	0.760174	0.786046
p53	1.09394	1.15257	1.57438	1.32829
p70-S6K1	1.55021	1.47513	1.69425	1.29255
p70-S6K_pT389	1.8201	1.79445	1.96431	2.35453
p73	1.10559	1.02777	1.03542	0.822097
p90RSK_pT573	1.84837	2.3703	1.9461	3.40875
PAI-1	0.728837	0.745332	0.815519	0.772404
PAICS	3.20543	5.96658	7.83952	3.98857
PAK1	0.999397	0.912769	1.49582	1.22399
PAK4	1.55294	1.67873	1.5656	1.10951
PAK_pS474_S602_S560	1.65182	1.6899	1.56084	1.34751
PAK_pT423_T402	1.23706	1.24791	1.13515	1.48236
PAR	15.8903	12.9588	43.0347	60.5984
PARG	1.67563	1.44499	1.3156	1.3743
PARP	1.2926	1.52549	1.54932	1.89263
Patched	1.01879	0.96671	0.894669	0.94555
PAX6	0.891637	0.742208	0.579585	0.644121
PAX8	1.00784	0.961697	0.994219	1.01109
Paxillin	0.892055	0.866432	1.15512	1.05873
PCNA	1.4119	1.3245	1.46984	1.22746
PD-1	0.882911	0.897174	0.937428	0.933246
PD-L1	1.4984	1.01667	0.799895	0.749503
Pdcd4	1.81758	1.35928	0.80247	2.13298
PDH	1.03733	1.11475	1.05558	1.01853
PDHA1	0.90726	0.87259	0.854825	0.901151
PDHK1	0.869933	0.801681	0.773166	0.766738
PDK1	0.710035	0.692913	0.807696	0.598804
PDK1_pS241	0.792348	0.74241	0.953441	0.730754
PEA-15	0.562441	0.571504	0.625776	0.630311
PEA-15_pS116	1.09593	0.969095	0.91522	0.896714
PERK	0.697284	0.737597	0.926731	0.873625
PGM1	0.941923	0.931484	1.01752	1.06939
PHGDH	2.02943	1.88662	1.76973	2.21654
PHLPP	0.895547	0.891981	0.977495	0.918615
PI3K-p110-a	1.36151	1.20884	1.13472	1.00069
PI3K-p110-b	0.900864	0.884541	0.924861	0.878837
PI3K-p85	0.592586	0.575761	0.413682	0.451606
PIP4K2A	0.886873	0.861069	0.863118	0.828509
PIP4K2B	1.21018	1.16873	1.14898	1.07556
PKA-a	1.12272	1.0583	1.15935	1.01121
PKC-a-b-II_pT638_T641	1.1386	1.16376	1.13582	1.18416
PKC-b-II_pS660	0.741876	0.719335	0.891846	0.947689
PKC-delta_pS664	0.678453	0.687852	0.783225	0.73788
PKCa	0.610141	0.589521	0.633	0.58074
PKM2	0.667033	0.745965	0.833769	0.763802
PLC-gamma1	7.82341	8.33952	17.6607	4.62669
PLC-gamma1_pS1248	2.71071	2.32424	2.71398	3.09635
PLC-gamma2_pY759	2.09909	1.82609	1.81944	1.43586
PLK1	8.85301	6.55928	9.69837	4.56952
PMS2	1.74206	1.76834	1.82164	1.28622
Porin	1.01336	0.967465	0.860208	0.851775
PR	0.816891	0.804444	0.805048	0.796807
PRAS40	1.08655	1.09522	1.13716	0.964096
PRAS40_pT246	1.71325	2.6369	2.30401	2.63022
PRC1_pT481	1.36088	1.41908	1.2673	1.28525
PREX1	0.955993	1.17617	1.00406	0.822541
PRMT1	1.1857	1.26898	1.27725	1.03895
PRMT5	1.14348	1.16134	1.13341	1.10147
PTEN	0.936249	0.876334	0.975958	0.65309
PTPN12	1.04223	0.94984	0.966492	0.845657
Puma	0.624861	0.628797	0.645407	0.668065
PYGB	0.775791	0.856812	0.830792	0.845631
PYGM	0.672199	0.961414	0.744586	1.18008
Pyk2_pY402	1.13519	1.00471	0.889321	1.00307
Rab11	0.66858	0.673302	0.678397	0.708959
Rab11FIP1	1.46062	1.37308	1.56847	1.47147
Rab25	0.29365	0.21046	0.278288	0.281837
Rad17_pS645	1.17991	1.27971	1.91623	1.43123
Rad23A	0.950136	0.834184	6.74458	3.13997
Rad50	0.736385	0.76819	0.768052	0.792309
Rad51	1.19105	1.23584	1.35587	1.13807
Raptor	0.831654	0.830572	0.967474	0.674686
Rb	1.07171	1.03682	1.15444	0.815794
RBM15	1.43112	1.44497	1.58182	1.49507
Rb_pS807_S811	5.43596	6.45829	7.73157	6.06259
Rheb	1.26714	13.8451	8.30945	13.3498
Rictor	1.18456	1.23349	1.42999	0.944892
Rictor_pT1135	0.962124	0.995312	0.958768	1.02245
RIP	1.1883	1.19288	1.34527	0.936578
RIP3	1.10435	0.965679	0.891923	0.947914
RPA32	3.5367	2.06952	4.08804	2.7414
RPA32_pS4_S8	1.31357	1.71903	1.33315	1.70661
RRM1	1.59436	1.66506	1.48502	1.56044
RRM2	8.46771	6.03294	149.766	14.0434
RSK	1.09284	0.991034	1.09488	1.09999
RSK1	1.35046	1.29177	1.62835	1.64156
S100A4	0.625163	0.553743	0.504028	0.527141
S6	2.22236	2.12912	2.47021	2.19103
S6_pS235_S236	2.3522	2.32243	0.949434	5.65808
S6_pS240_S244	4.49885	4.59375	1.68833	9.22312
SCD	1.51983	1.45392	1.95095	1.56589
SDHA	0.659309	0.787716	0.816837	0.686468
SF2	0.934697	0.745358	0.905176	0.988543
SFRP1	0.661124	0.649332	0.659343	0.667283
SGK1	0.923565	0.938465	1.35008	0.969699
SGK3	0.470652	0.479214	0.483303	0.47888
Shc_pY317	1.09103	1.12345	1.153	1.32162
SHP-2_pY542	1.47899	1.31539	1.41806	1.28972
SHP2	0.794631	0.744566	0.685123	0.724673
SIRP-alpha	0.47348	0.450437	0.499844	0.496099
SLC1A5	0.847506	1.05258	1.21368	1.06611
Slfn11	1.76726	2.18616	2.07859	1.81629
Smac	0.726958	0.776752	1.07607	0.471636
Smad1	0.684229	0.683044	0.756978	0.761296
Smad3	1.13583	1.22629	1.18908	1.22477
Smad4	1.12433	1.10501	1.12203	1.08951
Snail	1.68568	1.66429	2.84307	1.73632
SOD1	1.20353	1.16948	1.12808	1.11579
SOD2	0.61667	0.534534	0.480073	0.477945
Sox17	0.877518	0.881822	0.883474	0.907821
Sox2	26.5335	20.4519	18.2307	17.3416
SOX7	0.87527	1.09021	0.948257	1.03398
Src	1.06144	0.767916	0.841567	0.744844
Src_pY416	0.549269	0.551207	0.580459	0.72652
Src_pY527	1.60955	1.58169	1.843	1.23409
Stat1_pY701	1.02668	0.962208	0.892751	0.959198
Stat3	0.891634	1.54411	1.06496	0.743022
Stat3_pY705	0.833267	0.85098	0.772783	0.811675
Stat5a	0.538438	0.531509	0.586101	0.444639
Stathmin-1	0.903885	0.93568	1.01403	1.56765
STING	0.302374	0.258419	0.297445	0.278164
Syk	0.186544	0.133381	0.07146	0.095488
Synaptophysin	5.85078	5.66918	6.09506	4.87607
Tau	0.911158	1.02472	2.76475	1.64566
TAZ	0.956849	0.806572	0.866367	0.913369
TEAD	0.860293	0.890897	0.85486	0.802904
TFAM	1.20758	1.15462	1.05082	1.15714
TFRC	2.56257	3.08536	2.85696	2.74225
TIGAR	0.756892	0.744755	0.79681	0.808973
Transglutaminase	0.529639	1.20425	1.7557	1.65812
TRAP1	1.70182	1.6622	1.90233	1.62894
TRIM24	0.842241	0.950426	0.913821	0.889333
TRIM25	2.50293	3.80235	4.73151	1.68372
TRIP13	2.27172	2.79882	3.29602	3.24306
TROP2	1.0584	1.02702	1.07358	0.805351
TSC1	0.783242	0.760356	0.767164	0.779373
TTF1	0.801848	0.852534	0.881321	1.22613
Tuberin	1.58416	1.55664	2.38679	1.33399
Tuberin_pT1462	1.17201	1.01191	1.05578	1.03902
TUFM	0.661747	0.991572	1.2917	0.756148
Twist	1.02971	1.00544	1.01021	1.00431
Tyro3	0.78983	0.797471	0.81588	0.81918
U-Histone-H2B	0.121648	0.125855	0.130514	0.136968
UBAC1	1.40772	1.40739	1.56158	1.59501
UBQLN4	0.957342	0.932549	0.94828	0.926393
UGT1A	1.09434	1.19353	1.23875	1.17083
ULK1_pS757	3.51626	2.94424	2.5215	2.0935
UQCRC2	1.16546	1.21797	1.23701	1.27519
UVRAG	0.832368	0.819215	0.82555	0.744233
VASP	0.491134	0.464206	0.543122	0.576901
VAV1	0.341346	0.306039	0.375164	0.334536
VEGFR-2	0.615923	0.561576	0.61716	0.605936
VEGFR2_pY1175	1.00459	0.986602	0.984266	1.00712
VHL	1.28897	1.14847	1.0787	0.95907
VHL-EPPK1	7.82496	6.49089	10.4382	3.55382
Vinculin	0.697433	0.702132	1.14208	0.866533
Wee1	1.50517	1.24394	1.28673	0.638973
Wee1_pS642	0.892733	0.785676	0.751527	0.647963
WIPI1	0.734763	0.822563	0.782016	0.965262
WIPI2	1.45422	1.56837	1.78256	1.22718
WTAP	1.72158	1.68825	1.87067	1.34522
XBP-1	1.00398	1.14346	1.0648	0.765215
XIAP	0.709319	0.703874	0.81338	0.737462
XPA	0.854948	0.801747	0.808491	0.749343
XPF	0.786125	0.807464	0.791598	0.754394
XRCC1	1.09381	0.923906	1.05042	1.16048
YAP	0.62251	0.602901	0.655155	0.591523
YAP_pS127	0.452983	0.353737	0.614045	0.462156
YB1_pS102	1.34118	1.2861	1.021	1.28809
YES1	0.911889	0.958932	0.953378	0.93205
YTHDF2	4.83338	4.11305	5.01061	3.11202
YTHDF3	1.68054	1.66877	1.87264	1.77763
ZAP-70	0.28365	0.277449	0.277393	0.276094
ZEB1	0.53502	0.479295	0.618067	0.661319

## Sheet: TC71
Protein	DMSO	Prexasertib	Thymidine	Thy + Prex
	Normalized Protein Expression (RPPA)	Normalized Protein Expression (RPPA)	Normalized Protein Expression (RPPA)	Normalized Protein Expression (RPPA)
14-3-3-beta	1.03662	0.874442	0.985187	1.08609
14-3-3-epsilon	1.14651	0.929026	0.909741	0.993444
14-3-3-zeta	0.900569	0.810375	0.809184	0.790744
4E-BP1	2.76527	3.50255	2.06589	2.18968
4E-BP1_pS65	1.38344	1.74895	1.28495	1.64733
4E-BP1_pT37_T46	2.93682	3.48131	2.82768	3.06165
53BP1	1.65433	1.05193	1.08092	1.08468
A-Raf	1.15681	1.28532	1.15453	1.01287
A-Raf_pS299	0.763531	1.00029	0.787554	0.883177
ACC1	1.2431	1.34945	1.2166	1.24677
ACC_pS79	0.893885	0.789149	1.01594	0.76385
AceCS1	0.71109	0.630959	0.969438	0.872739
ACLY_pS455	1.41476	1.06077	1.24676	1.78767
ACSL1	0.572819	0.666626	0.633893	0.96892
ACVRL1	0.757418	0.79968	0.731153	0.784471
ADAR1	2.36623	0.828437	2.13427	3.86672
Akt	0.512006	0.53559	0.632012	0.494721
Akt1	1.00946	0.881749	1.17263	1.11617
Akt1_pS473	1.01037	1.04826	1.05404	0.95572
Akt2	0.821823	0.805934	0.97008	0.80057
Akt2_pS474	0.410377	0.613125	0.498026	0.43723
Akt_pS473	0.448223	0.488707	0.51589	0.319407
Akt_pT308	0.902604	0.615012	0.680749	1.58895
ALKBH5	2.12408	1.54782	1.40547	1.6369
Ambra1_pS52	1.1145	1.21395	1.1495	1.20393
AMPK-a2_pS345	1.49133	1.14344	1.14491	1.16546
AMPKa	0.847659	0.866755	0.828669	0.937735
AMPKa_pT172	1.28971	1.79902	1.28134	2.31106
Annexin-I	0.689166	0.847716	0.623707	1.13612
Annexin-VII	1.00043	0.905803	0.927103	1.33832
AR	1.45694	0.951946	1.39894	1.64494
ARID1A	1.81508	1.79876	1.69925	1.6812
ASNS	17.8268	9.46499	7.27013	5.35041
Atg3	0.87165	1.01122	0.876418	0.821125
Atg4B	1.0799	0.95091	1.10327	1.54132
Atg5	1.468	1.11645	1.31202	1.03462
Atg7	0.917441	0.837655	0.934307	1.00986
ATM	0.675446	0.852531	0.85876	0.874212
ATM_pS1981	0.680762	0.94153	0.752705	0.948139
ATP5A	16.7772	1.12466	13.6669	13.5409
ATP5H	0.771102	0.680721	0.739076	0.750876
ATR	0.908783	1.0349	0.89267	1.04735
ATRX	0.841565	1.13403	1.01943	3.10548
ATR_pS428	1.88945	1.62023	2.00144	2.21998
Aurora-A	2.84589	2.24901	4.41458	4.12799
Aurora-ABC_pT288_pT232_pT198	1.12447	1.22163	1.08564	1.04757
Aurora-B	2.46347	1.23092	3.31604	8.68993
Axl	0.621603	0.626587	0.635933	0.594636
b-Actin	0.481613	0.568617	0.437096	0.54398
b-Catenin	0.105487	0.233448	0.205189	0.108517
b-Catenin_pT41_S45	0.830642	0.929531	0.799199	0.938919
B-Raf	0.73305	0.824099	0.840912	0.819187
B-Raf_pS445	0.839455	1.00359	0.921991	0.839247
B7-H3	0.250286	0.363061	0.225503	0.081499
B7-H4	0.678542	0.771802	0.733848	0.749174
Bad_pS112	0.800995	0.87031	0.778452	0.899429
Bak	0.782429	1.44618	1.0234	0.835258
BAP1	1.54588	1.49734	1.44733	1.49139
Bax	0.45969	0.369544	0.285897	0.341051
Bcl-xL	0.906014	0.725174	0.775302	0.731559
Bcl2	0.698933	1.01954	0.649262	0.607368
BCL2A1	1.20255	0.979123	1.09922	1.10441
Beclin	0.896199	0.928099	0.908158	0.941806
Bid	0.59447	0.623676	0.575571	0.52347
Bim	0.462046	0.516756	0.454499	0.405762
BiP-GRP78	1.13231	0.988083	0.993139	1.09142
BMK1-Erk5_pT218_Y220	1.02647	1.19484	1.06158	1.16704
BRCA1	1.03953	1.09727	1.15235	1.14531
BRD4	3.35275	3.36205	2.39485	1.41228
c-Abl	1.2186	1.00683	1.21167	1.01289
c-Abl_pY412	0.713959	0.957746	0.774109	0.635353
c-IAP2	0.761842	0.965036	0.823987	0.822453
c-Jun_pS73	1.04718	1.45534	1.12233	1.40466
c-Kit	0.985467	0.86307	0.818946	1.15859
c-Met_pY1234_Y1235	1.02617	1.01812	1.0006	1.05631
c-Myc	1.36803	1.46437	0.69984	0.587121
C-Raf	1.00146	1.02113	1.12234	1.03661
C-Raf_pS338	1.02154	1.03549	0.949197	1.07972
CA9	0.954681	1.02669	1.00369	0.967156
Cadherin-6	0.889545	1.03325	0.903584	0.945389
Calnexin	0.590699	0.80414	0.649724	0.595359
Caspase-3-cleaved	0.986021	1.13685	1.02227	1.10278
Caspase-7-cleaved	0.399787	0.973907	0.370925	2.12332
Caspase-8	1.0675	0.701675	0.989743	1.27291
Caspase-8-cleaved	0.647457	0.62051	0.683751	0.79103
Caveolin-1	6.22538	3.00604	6.43888	2.67879
CD134	0.705191	0.696311	0.678067	0.624773
CD171	0.483337	0.492212	0.475722	0.478982
CD2	1.02277	1.13124	1.08292	1.06989
CD20	1.07428	0.938681	1.01274	0.979296
CD26	0.877983	0.785295	0.95392	0.878767
CD29	1.04938	1.24764	1.14424	1.41619
CD31	0.808785	0.846673	0.811478	0.816
CD38	0.837496	0.901591	0.860815	0.843001
CD4	0.15744	0.166743	0.169423	0.165767
CD44	0.275686	0.353276	0.309054	0.313454
CD45	0.615529	0.6961	0.593087	0.592603
CD49b	0.937746	0.645022	1.0506	4.35949
CD5	1.12923	1.26612	1.21272	1.21622
CD68	1.2031	0.941805	1.22316	1.37924
CD74	0.9524	1.08328	0.994546	0.883303
cdc25C	2.63348	2.52485	2.66655	1.9046
cdc2_pY15	3.28225	2.56897	7.15882	4.2243
Cdc42	0.761961	0.810604	0.713304	0.77728
Cdc6	1.00429	1.22829	2.86842	1.08232
CDK1_pT14	2.87729	2.33005	8.4828	4.48402
CDK9	1.0754	1.17158	1.08028	1.1346
CDKN2A	0.676325	0.859666	0.764687	0.789045
CDT1	0.596228	0.6288	0.604128	0.603298
CENP-A	0.898892	1.0095	0.972682	1.06866
cGAS	1.08049	1.24169	1.12876	1.14839
CHD1L	1.45841	1.78885	1.46791	1.48682
Chk1	1.07911	1.10642	1.20023	1.17042
Chk1_pS296	1.22813	1.00651	1.45864	0.854284
Chk1_pS345	1.40832	1.32106	1.14716	2.01594
Chk2	2.53925	1.77126	3.06007	2.61615
Chk2_pT68	1.25707	2.85287	1.99229	4.649
CIITA	0.839206	0.80097	0.855422	0.871269
Claudin-7	0.238909	0.290699	0.259125	0.293599
COG3	0.820301	0.912823	0.906766	0.873588
Collagen-VI	0.790302	0.845637	0.779809	0.834409
Complex-II-Subunit	0.8462	1.13017	0.868255	0.916413
Connexin-43	1.20448	1.5311	0.773008	0.399167
Coup-TFII	0.56505	0.817591	0.573061	0.602597
Cox-IV	0.866466	0.754555	0.902069	0.655654
Cox2	0.66182	0.924292	0.676038	0.722581
CRABP1	0.887015	0.956714	0.899684	0.912319
CRABP2	0.68374	0.767118	0.799528	0.730603
Creb	0.548754	0.54936	0.534997	0.532192
CREB_pS133	1.15433	1.29034	1.0556	1.25157
CSK	1.27623	1.00016	1.30257	1.0101
CtIP	0.736296	0.788013	0.723151	0.820354
Cyclin-B1	3.68757	2.18194	10.33	9.29009
Cyclin-D1	0.87081	0.917044	0.888608	0.914165
Cyclin-D3	1.14222	0.926615	1.41588	0.853154
Cyclin-E1	0.330451	1.01425	0.603745	0.338755
Cyclophilin-F	1.50859	1.24422	1.51726	1.8111
D-a-Tubulin	0.736373	0.795031	0.752624	0.692706
DAPK1_pS308	4.04656	1.76933	3.22555	5.35812
DAPK2	0.892246	0.914986	0.931164	0.901552
DDB-1	0.902716	1.16527	1.1419	0.972515
DDR1	0.432201	0.566865	0.465361	0.426278
DDR1_pY513	1.02564	1.31469	1.07574	0.930275
DJ1	1.05197	0.825712	0.741092	0.793321
DM-Histone-H3	1.02589	1.23099	1.04558	1.51457
DM-K9-Histone-H3	1.14066	0.914842	1.00011	2.64278
DNA-Ligase-IV	0.875104	0.911439	1.02014	0.766347
DNA_POLG	1.78679	1.81196	1.93913	2.00786
DNMT1	4.24558	3.8463	4.65619	3.78573
DRP1	1.23691	1.31792	1.18539	1.46331
DUSP4	0.738368	0.942186	0.82128	0.807748
DUSP6	2.53171	2.12111	1.96823	1.59446
Dvl3	0.767879	0.892248	0.766027	0.758716
DYRK1B	1.01185	1.07463	1.04914	0.933881
E-Cadherin	0.892553	1.00135	0.901413	0.884583
E2F1	1.03446	0.961541	1.04727	1.05624
eEF2	12.1093	1.95388	9.38904	18.1319
eEF2K	3.47626	1.90278	1.96033	1.37227
EGFR	1.32997	0.959579	1.12305	2.08972
EGFR_pY1173	1.16189	1.0168	1.01401	0.773014
eIF4E	1.15762	1.0368	0.89788	0.98747
eIF4E_pS209	1.126	1.1967	1.73642	2.23724
eIF4G	1.6885	1.70495	1.69519	1.47922
Elk1_pS383	0.614494	0.660896	0.596705	0.61546
EMA	0.070483	0.077272	0.074636	0.07549
Enolase-1	2.33899	1.57477	1.50549	7.69229
Enolase-2	0.466991	0.564314	0.496632	0.518687
ENY2	2.57674	1.6801	2.57027	2.69205
EphA2	0.940302	1.36052	1.04746	0.977071
EphA2_pS897	0.743596	0.893369	0.87932	0.644602
EphA2_pY588	0.980717	1.14982	0.858483	0.851386
ER-a	0.192199	0.360159	0.260003	0.290958
ER-a_pS118	0.701073	0.832593	0.605176	0.286264
ERCC1	1.13417	1.03918	1.10414	0.956556
ERCC5	1.79248	1.36044	1.79667	2.09919
Erk5	0.709968	0.849263	0.759558	0.697287
ERRalpha	1.04223	1.12587	1.23548	1.20007
Ets-1	0.358574	0.294137	0.451959	0.507015
EVI1	0.961968	0.990822	0.985822	0.989036
Ezh2	1.16845	1.1548	1.2146	2.16588
FABP5	1.57676	1.04336	1.39675	1.71501
FAK	0.450366	0.42945	0.432325	0.410701
FAK_pY397	0.837109	1.29062	0.889005	0.889592
FANCD2	1.07194	1.11651	1.19973	1.09933
FASN	4.50752	2.88238	5.1626	5.08685
FGF-basic	1.41849	0.998349	1.55612	1.99873
FGFR1	0.998366	1.12609	1.0416	1.01639
FGFR2	1.09085	1.20894	1.14962	1.16301
Fibronectin	0.200191	0.31531	0.174592	0.039791
FN14	1.28811	1.03247	1.27134	1.407
Folate-Binding-Protein	0.943445	0.981813	0.969202	0.999487
Folliculin	0.93574	0.989033	0.925369	0.870225
FOXM1	1.27667	1.34457	2.35139	1.87908
FOXO3	0.873015	0.877597	0.832961	0.792381
FoxO3a_pS318_S321	1.15447	1.02961	0.9392	1.01173
FRS2-alpha_pY196	0.974952	1.11914	0.969487	0.90685
FTO	1.09532	1.22374	1.11467	1.2637
G6PD	0.72072	0.870564	0.720627	0.8053
Gab2	0.63593	1.43753	0.684371	2.47797
GAPDH	8.40677	0.561285	7.03448	20.2304
GATA3	2.85649	0.912125	1.94057	3.41491
GATA6	1.08639	1.25477	1.11708	1.35155
GCLC	1.08952	0.691702	0.809532	1.36928
GCLM	0.741205	0.863668	0.757351	0.799505
GCN5L2	1.24801	1.26454	1.47361	1.21614
GGPS1	1.12758	0.902951	0.865755	0.989574
Gli1	1.41697	1.48197	1.34156	1.01792
Gli3	0.556763	0.782485	0.654137	0.754923
Glucocorticoid-Receptor	1.11718	1.22384	1.06862	1.02217
Glutamate-D1-2	0.597406	0.607907	0.682585	0.718835
Glutaminase	1.85539	1.44478	1.61695	2.02293
Granzyme-B	0.981629	1.02845	0.955793	0.776065
GRB2	0.913135	1.01032	0.897603	0.866457
GRB7	1.0181	1.11493	1.05365	1.05915
Grp75	4.00075	2.84129	3.47295	5.19881
GSK-3a-b	0.932615	0.866068	0.962585	0.824071
GSK-3a-b_pS21_S9	0.962379	0.774854	1.07434	0.202713
GSK-3B	0.852158	0.951853	0.892792	0.761844
Gys	0.843103	0.798907	0.844986	0.829665
Gys_pS641	0.937305	0.923869	0.932445	0.957988
H2AX_pS139	0.884667	1.27279	0.921767	1.45722
H2AX_pS140	1.16151	1.24369	1.17406	1.3752
HER2	2.35355	0.766018	2.01923	4.96604
HER2_pY1248	0.937898	1.04416	0.9802	0.908266
HER3	0.604048	0.815155	0.643668	0.851682
HER3_pY1289	0.830816	0.808197	0.901926	0.740453
Heregulin	1.82387	1.42677	1.49441	1.6334
HES1	1.73522	2.09239	1.4168	0.530299
Hexokinase-I	0.370361	0.484402	0.407673	0.438352
Hexokinase-II	4.16114	3.83755	2.98263	4.47723
Hif-1-alpha	0.891687	0.924772	0.887224	0.940148
Histone-H3	0.275838	0.953885	0.333562	35.8104
Histone-H3_pS10	1.14587	1.37784	0.637039	0.832678
HLA-DR-DP-DQ-DX	1.08031	0.885786	1.03561	1.17407
HMHA1	0.040151	0.067626	0.055092	0.045889
HNRNPK	0.959956	1.06761	0.920755	0.992356
HSP27	1.17335	1.02378	1.20608	1.00949
HSP27_pS82	0.257792	0.685115	0.278372	0.023322
HSP60	3.478	2.64277	3.56532	5.92154
HSP70	0.258149	0.275097	0.26298	0.286361
IDO	0.367053	0.565469	0.401736	0.426664
IGF1R_pY1135_Y1136	1.00342	1.00098	1.02755	1.03514
IGFBP2	0.683615	0.619492	0.628142	0.348854
IGFBP3	1.50203	1.89736	1.6589	2.26359
IGFRb	0.723245	0.995365	0.535188	0.638564
IL-6	0.580168	0.772453	0.650569	0.682989
IMP3	0.890934	1.10093	0.969957	0.941934
INPP4b	0.335219	0.454565	0.328157	0.334812
IR-b	0.470351	0.566625	0.512098	0.511036
IRF-1	0.782717	0.913494	0.829326	0.744683
IRF-3	1.13934	1.11742	1.20285	0.899002
IRS1	1.14192	1.24956	1.15176	1.41327
IRS2	6.22554	13.5337	1.77753	1.75248
JAB1	1.34226	0.94234	0.894392	1.01941
Jagged1	0.784281	0.802111	0.760687	0.760289
Jak2	1.05695	1.20083	1.0699	1.10782
JNK2	0.707805	0.84739	0.726802	0.895247
JNK_pT183_Y185	1.04488	1.42098	1.0053	1.90444
KAP1	1.17111	1.19687	1.18015	1.30292
KEAP1	1.0719	1.16051	1.1356	1.08308
LAD1	0.661008	1.00953	0.800481	0.522784
Lasu1	2.01378	1.57041	1.9718	2.04788
LC3A-B	1.10658	1.21889	1.08783	1.15964
Lck	0.40393	0.441443	0.381003	0.440869
LCN2	1.11816	0.904298	0.938195	0.804001
LDHA	4.09363	0.968296	3.04814	4.6631
LRP6_pS1490	1.21996	1.32653	1.34628	1.0885
Lyn	1.47917	1.07334	1.47086	1.62366
MACC1	0.776921	0.934735	0.978823	0.874906
MAPK_pT202_Y204	1.23417	1.32843	0.979037	1.39131
Mcl-1	0.476485	0.64845	0.509073	0.317596
MCT4	0.957979	0.914489	0.945786	0.78685
MDM2_pS166	1.09587	1.12753	1.13152	1.12401
MEK1	2.83765	1.33037	1.35565	1.52072
MEK1_pS217_S221	1.58062	1.61931	1.31482	1.04763
MEK2	0.981969	1.02787	0.979254	1.02025
MelanA	1.34272	1.33744	1.43969	1.35114
Melanoma-gp100	0.736983	0.842486	0.793141	0.790796
MERIT40	1.7405	1.3217	1.03385	1.19907
MERIT40_pS29	0.821969	1.01415	0.982035	1.25248
Merlin	1.23323	0.918781	1.27397	0.920594
METTL3	1.63727	1.56013	1.52089	1.6635
Midkine	0.957398	0.990391	0.940663	0.888504
MIF	0.593368	0.856788	0.58669	0.692696
MIG6	0.773338	1.16116	0.890548	0.771454
MITF	0.648648	0.681515	0.594691	0.621071
Mitofusin-1	1.02807	0.917098	1.47273	0.980004
Mitofusin-2	0.695875	0.686533	0.933185	0.661943
MLH1	4.0912	2.10895	5.59921	2.43614
MLKL	0.698462	0.708204	0.873892	0.742105
MMP14	0.289513	0.389176	0.356094	0.176443
MMP2	0.590261	0.658589	0.601645	0.575192
Mnk1	0.828921	0.953655	0.658391	0.511127
MR1	0.911114	0.853897	0.942669	1.04266
MRAP	1.21663	1.07285	1.13128	1.20369
MSH2	1.74701	1.72001	1.9742	2.05877
MSH6	3.09872	2.21889	3.67633	3.63901
MSI2	1.14929	1.03494	1.01826	1.08331
MTCO1	0.715555	0.812893	0.740412	0.750362
mTOR	2.6083	2.40463	1.54587	1.73382
mTOR_pS2448	2.68683	1.49508	3.11943	4.91186
MTSS1	0.981798	1.15283	1.04311	1.02899
MYH11	0.371808	0.248472	0.368978	0.847049
Myosin-IIa	1.67102	0.820211	1.67303	0.817773
Myosin-IIa_pS1943	1.03372	0.816976	0.982443	0.764711
Myt1	2.16032	1.46889	1.83906	3.00161
N-Cadherin	0.47695	0.802528	0.568843	0.713587
N-Ras	1.02656	1.1595	1.07105	1.03923
NAPSIN-A	0.887494	0.918416	0.889021	0.897827
NDRG1_pT346	0.598925	0.733244	0.55051	0.462316
NDUFB4	1.11338	0.835135	1.05335	1.12296
NF-kB-p65_pS536	1.04056	1.38531	1.1525	1.68409
Notch1	0.721823	0.993812	0.803661	0.754824
Notch1-cleaved	0.800842	0.857283	0.804569	0.838191
Notch3	0.824853	0.867218	0.853894	0.835917
NQO1	1.17361	0.914918	1.42274	1.13342
NRF2	0.947718	0.949928	0.971429	0.916108
Oct-4	0.847063	0.730582	0.833146	0.96259
P-Cadherin	1.07583	1.0539	1.05022	1.12432
p21	0.871952	0.9166	0.785163	0.755885
p27-Kip1	0.868733	0.640066	0.829611	0.871023
p27_pT157	1.53113	1.1149	1.57447	1.85181
p27_pT198	0.796351	0.920377	0.758602	0.778789
p38-a	0.574093	0.542335	0.619109	0.729858
p38-MAPK	1.04446	0.840735	0.751174	0.789629
p38-MAPK-_pT180_Y182	0.467972	2.68339	0.566552	1.18967
p44-42-MAPK	0.642291	0.497098	0.406849	0.484589
p53	0.530748	0.943563	0.59721	0.733962
p70-S6K1	1.89074	1.37763	2.10592	2.74668
p70-S6K_pT389	1.92646	2.623	2.03572	2.83788
p73	1.12041	0.857745	1.13761	1.50255
p90RSK_pT573	1.34922	2.38082	1.27981	1.28378
PAI-1	0.642588	0.6875	0.650708	0.702889
PAICS	6.38985	2.81002	7.05314	4.49759
PAK1	0.249	0.469128	0.359574	0.403199
PAK4	1.55671	1.1985	1.56703	1.75023
PAK_pS474_S602_S560	1.16747	1.2133	1.20706	1.11711
PAK_pT423_T402	1.25346	1.31065	1.27373	1.46867
PAR	14.389	24.8291	20.9336	19.4488
PARG	1.60134	1.95925	1.86693	1.49798
PARP	9.54822	1.65776	3.99422	5.67502
Patched	0.950165	1.02492	0.966995	0.961321
PAX6	2.65018	2.66158	2.12935	1.22517
PAX8	1.54152	1.39838	1.17584	1.14767
Paxillin	1.02621	1.30641	0.968279	0.640055
PCNA	1.51106	1.24072	1.55618	1.54954
PD-1	0.915334	0.959836	0.93672	0.931805
PD-L1	0.735206	0.77356	0.995215	0.601492
Pdcd4	2.30296	1.98273	2.89182	3.30686
PDH	1.20018	1.14827	1.1717	1.21693
PDHA1	0.876426	0.952366	0.902102	0.986038
PDHK1	0.780439	0.790273	0.83333	0.810862
PDK1	0.965946	0.87958	0.803847	0.828307
PDK1_pS241	0.890644	1.06508	0.853704	0.88558
PEA-15	0.615714	0.539432	0.581363	0.551879
PEA-15_pS116	0.936266	0.917761	0.991174	0.891236
PERK	0.874926	0.98409	1.01113	0.937314
PGM1	0.875743	1.09291	0.869172	1.0148
PHGDH	2.55542	2.99805	2.49839	2.34353
PHLPP	0.968635	1.12093	0.98653	1.06476
PI3K-p110-a	1.21281	1.62708	1.3802	1.24465
PI3K-p110-b	0.89591	0.93971	0.898371	0.903533
PI3K-p85	0.3719	0.648456	0.501033	0.585033
PIP4K2A	0.85064	0.910739	0.904417	0.882544
PIP4K2B	1.01618	1.03331	1.02631	0.988546
PKA-a	0.791707	0.813127	0.764184	0.708934
PKC-a-b-II_pT638_T641	2.44998	2.38639	2.5535	2.45278
PKC-b-II_pS660	0.723552	0.949715	0.816008	0.797761
PKC-delta_pS664	0.769297	0.792183	0.729046	0.79367
PKCa	1.39688	1.51099	1.40041	1.29667
PKM2	1.10278	0.635943	0.825128	0.90302
PLC-gamma1	2.93929	2.21116	4.99627	3.08454
PLC-gamma1_pS1248	1.80456	1.4327	2.34432	2.43944
PLC-gamma2_pY759	1.94505	1.41548	2.03351	1.69108
PLK1	5.52219	5.32928	8.49427	6.55814
PMS2	1.5711	1.60246	1.72535	1.34
Porin	0.988477	0.909281	0.872021	0.887586
PR	0.796105	0.811467	0.806477	0.802005
PRAS40	1.0944	1.00483	1.1334	1.16315
PRAS40_pT246	3.07022	2.31573	2.81438	2.37225
PRC1_pT481	1.44344	1.27833	1.37502	1.38546
PREX1	0.588642	0.735572	0.651348	0.642628
PRMT1	1.24243	1.11669	1.31631	1.06178
PRMT5	1.27958	1.38012	1.28792	1.30813
PTEN	1.75946	0.807297	0.927089	0.646875
PTPN12	0.66942	0.623827	0.664716	0.641824
Puma	0.767885	0.721886	0.678074	0.684467
PYGB	0.978023	0.849915	0.902626	0.89855
PYGM	1.1716	0.7744	1.17456	2.29558
Pyk2_pY402	1.01274	1.00868	1.03791	1.10037
Rab11	0.759946	0.682411	0.704872	0.698953
Rab11FIP1	1.22306	1.16941	1.35975	1.22889
Rab25	0.2436	0.294393	0.252661	0.252984
Rad17_pS645	0.96518	1.07563	1.43751	1.31714
Rad23A	10.557	1.84247	5.15173	1.44334
Rad50	1.04394	0.80635	0.879533	1.27457
Rad51	0.902052	0.893247	1.07939	0.929566
Raptor	0.926088	1.19669	0.963859	0.905978
Rb	1.16759	0.921784	1.19005	1.29499
RBM15	1.78213	1.72484	1.87817	1.85827
Rb_pS807_S811	2.71621	2.55463	7.2752	7.4004
Rheb	38.3063	1.52152	18.363	397.756
Rictor	0.886582	0.973191	0.826309	0.788139
Rictor_pT1135	1.00324	1.04609	1.0079	1.22825
RIP	0.868665	0.803385	1.25645	0.850561
RIP3	0.881036	0.973232	0.970208	0.91765
RPA32	2.8843	1.50527	2.8481	3.27275
RPA32_pS4_S8	1.55712	1.3598	1.60457	2.10865
RRM1	1.0546	1.23491	1.5717	1.4151
RRM2	2.90399	1.71033	146.66	58.6451
RSK	0.759954	0.728949	0.832796	0.881254
RSK1	1.10823	0.910817	1.13319	0.881977
S100A4	0.460779	0.585184	0.54469	0.542091
S6	1.87385	2.39311	2.49373	2.20433
S6_pS235_S236	0.872184	1.65695	2.31877	12.1048
S6_pS240_S244	1.23226	2.14	3.61596	29.4504
SCD	1.83536	2.2272	1.76493	2.03705
SDHA	0.713826	0.73286	0.77187	0.641028
SF2	0.958794	1.16278	0.945493	0.806043
SFRP1	0.671445	0.72724	0.657123	0.662677
SGK1	0.697382	0.795128	0.696201	0.937477
SGK3	0.506363	0.631087	0.573847	0.504131
Shc_pY317	1.10292	1.26041	0.911653	1.18594
SHP-2_pY542	1.49303	1.47617	1.45327	1.13915
SHP2	0.722933	0.693066	0.720321	0.74118
SIRP-alpha	3.09496	1.77414	1.02645	1.01928
SLC1A5	1.57892	1.31387	1.09712	0.770427
Slfn11	2.48371	1.62732	2.10107	2.39851
Smac	0.927898	0.83509	0.915469	0.90225
Smad1	0.734658	0.855374	0.682108	0.709687
Smad3	1.40346	1.13852	1.3909	1.50457
Smad4	1.10592	1.14989	1.09738	1.12512
Snail	0.689763	1.22111	0.822175	1.20942
SOD1	1.14774	1.25361	1.27177	1.24122
SOD2	0.562689	0.572376	0.61597	0.663817
Sox17	0.924856	0.947134	0.917354	0.945094
Sox2	6.59079	6.66033	3.89399	6.83379
SOX7	1.26456	0.952744	1.2631	1.46561
Src	0.557959	0.596817	0.503984	0.535612
Src_pY416	0.686658	1.01975	0.647242	0.672983
Src_pY527	1.60077	1.65815	1.08476	1.03962
Stat1_pY701	0.934794	0.95478	1.02429	0.956946
Stat3	0.469288	0.52916	0.460228	0.304694
Stat3_pY705	0.674719	0.701484	0.724905	0.796415
Stat5a	0.360052	0.40057	0.312511	0.266562
Stathmin-1	1.1667	0.910667	1.0613	1.48618
STING	1.29737	1.14225	1.29363	1.37223
Syk	0.11877	0.144387	0.161215	0.12256
Synaptophysin	1.82876	1.69943	1.63237	1.54115
Tau	14.3357	1.51663	3.03416	4.31279
TAZ	0.711381	1.00401	0.819462	0.711562
TEAD	0.847432	0.859655	0.8568	0.854783
TFAM	1.47367	2.63747	1.35509	1.18802
TFRC	2.12697	1.50879	2.4763	2.58247
TIGAR	0.720324	0.651336	0.742356	0.630816
Transglutaminase	6.40043	0.953713	1.46023	11.111
TRAP1	1.88665	2.27716	3.70753	2.17298
TRIM24	0.98072	0.994111	0.907325	0.899218
TRIM25	1.30211	1.15086	1.28058	1.17066
TRIP13	1.90846	2.24745	1.94316	2.20261
TROP2	1.05248	1.15035	1.04773	1.09503
TSC1	0.864817	0.919657	0.882211	0.74681
TTF1	1.25604	0.862018	1.19425	1.46577
Tuberin	0.969073	1.08014	0.9741	0.962558
Tuberin_pT1462	1.22557	1.23199	1.13653	0.950026
TUFM	1.12161	1.11671	1.10497	1.78313
Twist	1.02336	0.999507	1.00182	1.06735
Tyro3	0.772593	0.698311	0.707426	0.861916
U-Histone-H2B	0.149477	0.158001	0.125764	0.1569
UBAC1	0.945434	0.921822	0.885538	0.926756
UBQLN4	0.982025	0.957883	0.977053	0.898021
UGT1A	1.4769	1.2107	1.96138	1.42488
ULK1_pS757	1.54763	1.88154	1.96706	1.54903
UQCRC2	1.7057	0.977269	1.51974	1.88267
UVRAG	0.853754	0.835847	0.847712	0.80927
VASP	0.544984	0.765311	0.544611	0.536998
VAV1	9.6395	9.45408	8.48445	4.34084
VEGFR-2	0.51752	0.523425	0.433378	0.458884
VEGFR2_pY1175	0.986158	1.05785	1.00561	0.936941
VHL	1.27358	1.61926	1.11445	1.0186
VHL-EPPK1	0.096952	0.081909	0.151692	0.085387
Vinculin	0.763177	0.779773	0.74186	0.45925
Wee1	1.4034	1.12745	1.75455	1.10469
Wee1_pS642	0.82332	0.801707	0.959622	0.817925
WIPI1	0.839	0.600604	0.859786	1.84657
WIPI2	0.739977	0.879676	0.806412	0.782461
WTAP	1.94344	2.62079	2.00958	1.49237
XBP-1	1.13329	0.839517	1.23854	1.31209
XIAP	1.01554	1.02446	0.986889	0.925826
XPA	0.879144	0.872148	0.781988	0.747243
XPF	0.972267	1.0016	1.01119	0.874099
XRCC1	0.947981	0.953981	1.09419	1.09747
YAP	0.609087	0.633928	0.553088	0.599786
YAP_pS127	0.355295	0.416623	0.439256	0.377596
YB1_pS102	1.2769	1.0457	1.41888	1.73172
YES1	1.0763	1.03051	0.99103	0.975978
YTHDF2	4.55959	3.36052	3.33693	3.51523
YTHDF3	1.74193	1.82958	1.737	1.8523
ZAP-70	0.286008	0.294075	0.28764	0.273471
ZEB1	0.491545	0.819627	0.543878	0.606524

## Sheet: ES6
Protein	DMSO	Prexasertib	Thymidine	Thy + Prex
	Normalized Protein Expression (RPPA)	Normalized Protein Expression (RPPA)	Normalized Protein Expression (RPPA)	Normalized Protein Expression (RPPA)
14-3-3-beta	1.02659	1.039	1.00563	0.91749
14-3-3-epsilon	1.4433	1.50111	1.42379	1.1626
14-3-3-zeta	0.545488	0.446588	0.468317	0.460532
4E-BP1	0.984474	1.07767	1.26719	1.11362
4E-BP1_pS65	1.58331	1.70042	1.39327	1.39233
4E-BP1_pT37_T46	2.48633	2.901	3.01635	2.34267
53BP1	1.26451	1.65755	1.40405	0.843235
A-Raf	0.909549	0.844451	0.84327	0.799074
A-Raf_pS299	0.674824	0.658321	0.678099	0.80355
ACC1	1.76659	1.61505	1.39528	1.69115
ACC_pS79	1.66072	1.23205	1.45905	1.1731
AceCS1	1.1	1.0371	0.793983	0.949196
ACLY_pS455	1.26887	1.17179	1.15525	1.02171
ACSL1	0.696271	0.612549	0.560554	0.770285
ACVRL1	0.760777	0.754293	0.766562	0.727218
ADAR1	2.27373	0.919471	0.962296	1.80026
Akt	0.673591	0.653028	0.657743	0.716058
Akt1	1.1357	1.13467	1.06004	1.03865
Akt1_pS473	0.83266	0.83915	0.87615	0.922519
Akt2	0.852393	0.867904	0.753841	0.915472
Akt2_pS474	0.320712	0.303527	0.327628	0.413779
Akt_pS473	0.550915	0.731574	0.505311	0.550182
Akt_pT308	0.852885	1.61584	1.26399	0.553896
ALKBH5	5.80705	5.30569	5.93815	4.81817
Ambra1_pS52	1.27534	1.24015	1.2153	1.12506
AMPK-a2_pS345	1.03851	1.04476	0.996039	1.09208
AMPKa	0.883809	0.979932	0.948868	0.798083
AMPKa_pT172	2.18644	2.51481	1.85488	3.36038
Annexin-I	0.299789	0.213338	0.215648	0.21189
Annexin-VII	1.16251	0.760949	0.90365	0.901877
AR	0.847154	1.04263	0.927711	0.754662
ARID1A	1.6314	1.61707	1.813	1.62287
ASNS	1.4646	1.31139	1.30756	1.96759
Atg3	0.398637	0.425817	0.469891	0.351864
Atg4B	0.848382	0.825032	0.874554	0.810515
Atg5	0.990917	0.990417	1.1003	1.19127
Atg7	0.884847	0.886381	0.80502	0.976697
ATM	0.876303	0.869547	0.760439	1.06486
ATM_pS1981	0.711832	0.751523	0.726577	0.756798
ATP5A	1.76636	2.19262	1.50809	0.845032
ATP5H	0.634929	0.642561	0.648517	0.60945
ATR	0.945478	1.02135	1.05064	0.857517
ATRX	4.2936	3.16859	4.04991	9.67468
ATR_pS428	1.86097	1.56752	1.43801	1.93087
Aurora-A	4.01806	2.65882	4.00671	3.22059
Aurora-ABC_pT288_pT232_pT198	1.94518	1.62417	0.784532	1.21875
Aurora-B	3.20947	4.25906	5.03315	5.13529
Axl	0.640778	0.636954	0.648477	0.586566
b-Actin	0.702797	0.648392	0.741386	0.564637
b-Catenin	0.300269	0.069426	0.400569	0.214146
b-Catenin_pT41_S45	0.883703	0.971521	1.0133	0.801438
B-Raf	0.789889	0.652405	0.710152	0.686254
B-Raf_pS445	0.967066	0.955261	0.822807	1.22024
B7-H3	0.386363	0.314097	0.225544	0.44973
B7-H4	0.680615	0.663418	0.640602	0.66478
Bad_pS112	0.834554	0.794722	0.889346	0.888146
Bak	0.808119	0.818071	0.632936	0.718032
BAP1	1.86909	1.87723	1.9609	1.35422
Bax	0.541937	0.591125	0.629729	0.5532
Bcl-xL	0.938264	0.929975	0.924655	0.943686
Bcl2	0.387199	0.469855	0.455721	0.558166
BCL2A1	0.965112	1.21525	0.985741	0.96793
Beclin	0.934819	0.888694	0.918371	0.860282
Bid	0.594161	0.61885	0.679624	0.610925
Bim	0.622642	0.650096	0.78513	0.644322
BiP-GRP78	1.1017	1.16816	1.09236	1.07638
BMK1-Erk5_pT218_Y220	1.15569	1.05233	1.20083	1.06147
BRCA1	1.05147	1.04375	1.13263	1.09685
BRD4	3.1595	2.84915	3.76574	3.05717
c-Abl	0.941993	1.01534	1.07952	1.10972
c-Abl_pY412	0.643844	0.621626	0.644243	0.691688
c-IAP2	0.781486	0.750508	0.810206	0.791931
c-Jun_pS73	0.867085	1.00781	0.900105	1.1852
c-Kit	3.19638	3.2265	2.46497	1.84062
c-Met_pY1234_Y1235	1.07059	1.15876	0.992656	0.961551
c-Myc	1.14762	0.822363	0.929184	0.551414
C-Raf	1.42707	1.48159	1.21403	1.36187
C-Raf_pS338	1.11207	1.14566	0.951023	1.01681
CA9	0.911958	0.892776	0.915632	0.998712
Cadherin-6	0.886818	0.889866	0.924574	0.905119
Calnexin	0.654673	0.632974	0.801916	0.716485
Caspase-3-cleaved	0.976404	1.01197	1.00918	1.32884
Caspase-7-cleaved	0.354892	0.506329	0.474031	3.15671
Caspase-8	1.14317	0.481688	0.674098	0.991604
Caspase-8-cleaved	0.595798	0.619018	0.630927	0.897644
Caveolin-1	263.909	339.804	363.129	420.775
CD134	0.638861	0.605652	0.614444	0.706149
CD171	0.575528	0.548897	0.587525	0.594311
CD2	0.963596	0.970978	0.982221	1.0383
CD20	1.08373	1.12706	0.91652	1.01533
CD26	0.891173	0.870898	0.795632	0.790474
CD29	1.344	1.04073	0.980396	1.07752
CD31	0.819765	0.811515	0.828553	0.833816
CD38	0.771294	0.791697	0.820468	0.781221
CD4	0.204313	0.202778	0.187699	0.219607
CD44	0.299857	0.308199	0.309438	0.2821
CD45	0.617734	0.608925	0.631143	0.695103
CD49b	1.2057	0.504967	0.626726	0.982693
CD5	1.0556	1.04425	1.07036	1.1491
CD68	1.31694	1.8657	1.35007	1.15046
CD74	0.991662	0.954231	0.944708	1.02093
cdc25C	8.52401	6.71063	7.63137	3.6075
cdc2_pY15	2.59869	1.65816	3.01097	2.14439
Cdc42	0.668599	0.671819	0.713772	0.739108
Cdc6	1.01673	0.824916	1.38447	0.821362
CDK1_pT14	7.5045	3.88692	18.5937	7.44679
CDK9	1.03238	1.05788	1.15335	1.03048
CDKN2A	2.11693	1.96696	2.27001	2.58642
CDT1	0.510125	0.509818	0.474127	0.498947
CENP-A	0.97499	0.956674	0.994512	1.07733
cGAS	0.972296	0.948511	1.01242	1.0825
CHD1L	0.980132	0.976186	0.943036	1.18237
Chk1	1.16709	1.0211	1.05761	1.01996
Chk1_pS296	0.766612	0.693703	1.27116	0.905944
Chk1_pS345	1.18981	1.76312	1.28361	2.14008
Chk2	4.18763	3.00533	1.46924	3.73958
Chk2_pT68	1.18284	2.06049	1.22067	15.6132
CIITA	0.841113	0.879665	0.833976	0.827968
Claudin-7	0.244832	0.279578	0.280516	0.230106
COG3	0.760443	0.766934	0.828242	0.843292
Collagen-VI	0.812998	0.761409	0.792212	0.756067
Complex-II-Subunit	0.868513	0.873688	0.93934	0.851224
Connexin-43	22.7163	84.2743	66.4348	85.4089
Coup-TFII	1.79888	1.53351	1.40165	1.81407
Cox-IV	0.896155	0.936131	1.06223	0.95888
Cox2	0.650364	0.605218	0.686984	0.714837
CRABP1	0.879722	0.885589	0.894293	0.861039
CRABP2	0.94438	0.882336	0.780895	0.789899
Creb	0.509353	0.534321	0.514161	0.494867
CREB_pS133	2.56957	1.77636	1.5767	1.09392
CSK	1.07156	1.18593	1.05903	1.15017
CtIP	0.901268	0.847751	1.1087	0.690998
Cyclin-B1	9.01191	4.14168	19.7753	9.24862
Cyclin-D1	0.876047	0.886796	0.899971	0.859226
Cyclin-D3	1.36719	1.24716	1.35047	1.03896
Cyclin-E1	0.3869	0.30207	0.585234	0.40074
Cyclophilin-F	1.54079	1.39189	1.43295	1.52759
D-a-Tubulin	0.660528	0.63823	0.667275	0.731628
DAPK1_pS308	2.97677	3.45454	3.05388	2.51775
DAPK2	0.816817	0.821533	0.812523	0.880613
DDB-1	0.840428	0.901228	0.893373	1.20731
DDR1	0.394273	0.391215	0.381866	0.471599
DDR1_pY513	0.894269	0.903486	0.924111	1.14406
DJ1	0.731975	0.7461	0.812277	0.731518
DM-Histone-H3	0.965167	0.97472	0.964424	1.446
DM-K9-Histone-H3	1.08058	1.13725	1.23957	1.3524
DNA-Ligase-IV	0.801513	0.787792	0.695709	0.888697
DNA_POLG	1.15181	1.1126	1.14613	1.32323
DNMT1	8.59014	8.23724	5.04222	5.1817
DRP1	2.03325	1.52817	1.88995	1.2782
DUSP4	0.653561	0.614888	0.612691	0.707485
DUSP6	20.9947	6.0606	18.0903	3.34882
Dvl3	1.3599	1.36229	1.38824	1.137
DYRK1B	1.12508	1.10047	1.06973	1.18633
E-Cadherin	0.854037	0.824413	0.820964	0.988012
E2F1	1.03743	1.20567	1.2828	1.09846
eEF2	5.51344	13.1765	6.12427	3.05753
eEF2K	1.97082	2.28479	2.59682	0.879076
EGFR	1.15627	1.9627	1.60494	0.628777
EGFR_pY1173	1.14529	1.34885	1.31878	0.939724
eIF4E	0.850998	0.883271	0.935086	0.817915
eIF4E_pS209	1.14605	1.27088	1.32411	0.986257
eIF4G	1.85763	1.87814	2.52665	1.46893
Elk1_pS383	0.653578	0.735717	0.67692	0.639091
EMA	0.066166	0.071721	0.075367	0.072612
Enolase-1	3.01574	2.55284	3.23911	1.1344
Enolase-2	0.478254	0.446517	0.501383	0.485569
ENY2	1.95701	2.38013	2.89094	1.55671
EphA2	3.99105	3.20367	2.81361	5.24776
EphA2_pS897	1.59373	0.917524	1.49948	1.29609
EphA2_pY588	2.47947	2.44038	1.86701	1.80929
ER-a	0.185424	0.16935	0.177092	0.227221
ER-a_pS118	0.756093	0.885361	0.789536	0.728692
ERCC1	1.26597	1.17749	1.02378	1.03746
ERCC5	1.4001	1.41	1.48979	1.14334
Erk5	1.37057	1.36316	1.96635	1.88716
ERRalpha	1.22959	1.10234	0.981671	0.955808
Ets-1	0.402756	0.343443	0.471269	0.3253
EVI1	1.00007	1.01307	1.01057	0.954566
Ezh2	2.45965	2.3703	2.7051	3.44365
FABP5	0.655369	0.699604	0.588331	0.574564
FAK	0.44278	0.458811	0.434284	0.396123
FAK_pY397	0.90211	0.892654	0.759469	0.949721
FANCD2	1.16771	1.18209	1.15022	1.34155
FASN	2.64169	2.57511	2.0639	2.45666
FGF-basic	1.29387	1.70114	1.4048	1.02408
FGFR1	1.19082	1.16983	1.14058	1.06496
FGFR2	1.15055	1.14436	1.13627	1.10148
Fibronectin	0.207713	0.24437	0.240223	0.210326
FN14	1.15593	1.38188	1.2513	0.950126
Folate-Binding-Protein	0.998905	0.952882	0.950824	0.975362
Folliculin	1.31056	1.21485	1.25482	1.07573
FOXM1	1.64883	1.3716	3.04292	2.19079
FOXO3	0.816682	0.801807	0.878726	0.730797
FoxO3a_pS318_S321	0.966446	0.975442	0.957492	1.10035
FRS2-alpha_pY196	2.08276	1.95308	1.75494	1.79267
FTO	5.7328	5.43238	7.19697	5.14888
G6PD	0.633311	0.634408	0.685733	0.62779
Gab2	0.717097	0.752863	0.756169	3.03377
GAPDH	55.8549	129.022	55.2724	10.0635
GATA3	1.8708	2.33169	1.76063	1.36045
GATA6	1.26825	1.31642	1.15381	0.959256
GCLC	1.34167	2.27144	2.37001	0.776367
GCLM	0.710283	0.722503	0.749793	0.774894
GCN5L2	1.77071	1.7359	1.60864	1.62928
GGPS1	0.901975	1.26106	1.18995	0.903584
Gli1	1.31882	1.24241	1.49151	1.267
Gli3	1.65101	1.41368	2.14042	1.2048
Glucocorticoid-Receptor	2.34849	2.35252	2.75443	3.32393
Glutamate-D1-2	0.58782	0.623268	0.551406	0.541246
Glutaminase	1.36268	1.43266	1.57051	1.25844
Granzyme-B	0.663676	0.605993	0.619202	0.741638
GRB2	0.877901	0.878583	0.86728	0.884148
GRB7	1.035	1.03183	1.06833	0.994562
Grp75	2.53182	2.47516	2.92734	3.07385
GSK-3a-b	1.02594	1.02194	0.967675	1.07051
GSK-3a-b_pS21_S9	1.82151	1.50822	1.94324	1.80211
GSK-3B	0.886231	0.830543	0.737332	0.915133
Gys	1.0477	1.03623	0.999938	1.36131
Gys_pS641	1.01049	1.03885	0.994932	0.956555
H2AX_pS139	0.816608	0.857615	0.876899	2.95318
H2AX_pS140	1.08044	1.09299	1.09684	1.78619
HER2	2.56465	3.68719	3.00995	1.13365
HER2_pY1248	1.03899	1.04283	1.05977	1.0267
HER3	0.652187	0.631212	0.666506	0.601759
HER3_pY1289	1.25813	1.58592	1.22551	1.05418
Heregulin	1.28933	1.80349	1.70227	1.06846
HES1	1.73915	1.56173	2.50304	0.501183
Hexokinase-I	0.882987	0.825445	0.654551	0.687958
Hexokinase-II	2.80378	3.52119	3.39949	3.05909
Hif-1-alpha	0.922404	0.928266	0.94065	0.868941
Histone-H3	0.305666	0.427451	0.282199	10.7126
Histone-H3_pS10	0.977973	0.968331	0.537332	1.00699
HLA-DR-DP-DQ-DX	0.920539	1.0015	0.954409	0.828021
HMHA1	0.024562	0.024419	0.026415	0.03044
HNRNPK	0.996596	1.02653	1.09581	1.08767
HSP27	0.992979	0.955403	0.996713	0.92088
HSP27_pS82	0.313637	0.576072	0.701554	0.626079
HSP60	1.45517	1.53063	1.81753	1.84535
HSP70	0.285914	0.29757	0.299877	0.282133
IDO	0.373127	0.371843	0.487919	0.391156
IGF1R_pY1135_Y1136	0.950996	1.03075	0.967365	0.964129
IGFBP2	1.38359	1.55691	1.43028	0.698774
IGFBP3	1.73861	1.5192	1.79564	1.69499
IGFRb	0.766132	0.596884	0.958514	0.488201
IL-6	0.534131	0.54078	0.565075	0.639758
IMP3	0.919368	0.898973	0.902699	0.957331
INPP4b	0.303145	0.298541	0.344772	0.334819
IR-b	1.44153	1.20991	1.6913	1.31904
IRF-1	0.779914	0.74213	0.941888	0.795057
IRF-3	1.26079	1.14011	1.46	1.21527
IRS1	1.53038	1.36273	1.22058	0.902942
IRS2	1.82629	0.872496	2.46036	1.55953
JAB1	1.45247	0.891159	0.82676	0.816309
Jagged1	0.743266	0.720128	0.729278	0.745988
Jak2	1.13381	1.16893	1.15096	1.12656
JNK2	0.744512	0.850451	0.86819	0.734637
JNK_pT183_Y185	0.945671	1.12258	1.08471	3.69034
KAP1	1.53293	1.4545	1.55895	1.11974
KEAP1	1.04979	1.06045	1.05113	1.10259
LAD1	0.301526	0.328652	0.345423	0.795632
Lasu1	1.17053	1.26053	1.21487	0.952363
LC3A-B	1.78488	1.30493	1.43874	1.61866
Lck	0.312805	0.346978	0.457415	0.331899
LCN2	0.886535	0.820412	0.798448	0.932083
LDHA	1.1997	1.29503	0.961901	0.837546
LRP6_pS1490	1.21569	1.25356	1.00642	1.18367
Lyn	0.722101	0.780165	0.811963	1.09132
MACC1	0.840448	0.841106	0.883186	1.0224
MAPK_pT202_Y204	0.806169	0.937951	0.602011	1.17334
Mcl-1	0.654251	0.644186	0.75161	0.494728
MCT4	0.666379	0.715431	0.726606	0.877218
MDM2_pS166	1.27828	1.23366	1.30215	1.19599
MEK1	3.39006	3.32417	4.34521	1.5168
MEK1_pS217_S221	1.15185	1.04228	0.970471	1.04337
MEK2	1.01093	1.00026	1.03	0.968608
MelanA	1.21086	1.24717	1.15496	1.21748
Melanoma-gp100	0.959127	0.951464	0.964197	0.991546
MERIT40	1.88572	1.09344	2.32358	1.69196
MERIT40_pS29	1.23737	1.2795	1.33045	0.9198
Merlin	0.826155	0.979348	0.968476	0.825673
METTL3	1.39434	1.42792	1.37133	1.20454
Midkine	0.851985	0.851595	0.867869	0.904442
MIF	0.6212	0.691898	0.819121	0.733471
MIG6	0.674703	0.685751	0.760898	0.884705
MITF	4.74662	7.63945	8.2026	9.79631
Mitofusin-1	1.46044	1.3839	1.08716	1.42266
Mitofusin-2	1.46685	1.25205	1.24969	0.947237
MLH1	2.19011	2.01886	2.23326	3.91556
MLKL	0.153973	0.1439	0.144338	0.154452
MMP14	0.220092	0.203515	0.156085	0.308279
MMP2	0.527131	0.519062	0.526078	0.589912
Mnk1	0.538456	0.502911	0.540361	0.501334
MR1	0.9005	0.881751	0.81909	0.869464
MRAP	1.08993	1.15785	1.13391	1.06778
MSH2	4.04166	3.95569	3.95825	3.31637
MSH6	3.65939	3.92937	3.97782	3.91936
MSI2	0.87527	0.837926	0.989529	0.826534
MTCO1	0.851471	0.815302	0.817724	1.30943
mTOR	1.41337	0.580518	1.47376	1.20077
mTOR_pS2448	1.68477	1.5726	1.65582	1.53354
MTSS1	1.01351	0.946899	0.981948	1.09641
MYH11	0.409922	0.902108	0.924578	0.324775
Myosin-IIa	0.838107	0.967624	1.05459	0.504846
Myosin-IIa_pS1943	0.730554	0.721367	0.605964	0.595105
Myt1	2.20659	2.01514	3.02714	2.06834
N-Cadherin	0.421213	0.344915	0.389285	0.386529
N-Ras	0.985381	0.958927	1.01171	1.10577
NAPSIN-A	0.895	0.90915	0.909585	0.853995
NDRG1_pT346	0.669889	0.721361	0.481161	0.640324
NDUFB4	1.00954	1.01754	1.01092	0.936794
NF-kB-p65_pS536	1.06458	1.34796	1.36795	5.2837
Notch1	1.72826	1.68585	1.63533	1.22692
Notch1-cleaved	1.08436	0.937919	1.02424	0.93417
Notch3	0.97397	0.941755	0.942668	0.878699
NQO1	0.567455	0.561662	0.470551	0.56459
NRF2	0.863687	0.860221	0.855708	0.946504
Oct-4	0.841087	0.982585	1.00931	0.756788
P-Cadherin	1.09534	1.20955	1.16675	1.03354
p21	0.737224	0.742042	0.753176	0.756547
p27-Kip1	0.764938	0.802156	0.678329	0.71908
p27_pT157	1.61861	1.72333	1.82538	1.13231
p27_pT198	0.714469	0.753205	0.834639	0.841685
p38-a	0.660027	0.638381	0.752657	0.447222
p38-MAPK	0.851395	0.994145	1.15171	0.890315
p38-MAPK-_pT180_Y182	0.255309	0.295934	0.693757	0.977591
p44-42-MAPK	1.03643	1.05039	1.07559	0.824078
p53	0.595307	0.695119	0.69957	0.561397
p70-S6K1	1.19232	1.70379	1.79157	0.998847
p70-S6K_pT389	2.15817	2.52731	2.24857	2.01614
p73	1.18868	1.30816	1.21541	1.03723
p90RSK_pT573	2.67904	3.02436	1.41873	1.93308
PAI-1	0.691571	0.622438	0.695513	0.70473
PAICS	4.32263	7.5487	4.52811	6.74234
PAK1	2.21756	1.79138	3.21373	1.93534
PAK4	1.57083	1.23252	1.24516	1.36518
PAK_pS474_S602_S560	1.27409	1.25768	1.24251	1.1106
PAK_pT423_T402	0.962374	1.01364	1.01175	1.18812
PAR	1.29303	1.45137	3.5404	1.39201
PARG	1.6006	1.6172	1.87614	1.58387
PARP	5.16092	11.0315	5.75414	3.16622
Patched	0.906176	0.883635	0.897365	0.924603
PAX6	0.714402	0.656996	0.838765	1.25861
PAX8	1.01121	1.01064	1.0577	0.957601
Paxillin	0.965061	1.02199	1.23556	0.988622
PCNA	2.70939	1.89518	2.12041	1.61943
PD-1	0.915309	0.898606	0.896913	0.873192
PD-L1	0.584949	0.528157	0.571426	0.503834
Pdcd4	1.25358	3.05914	2.97559	1.66168
PDH	1.06509	1.05993	1.03747	1.13965
PDHA1	0.956889	0.918527	0.877922	0.889832
PDHK1	0.7867	0.76626	0.762834	0.779714
PDK1	0.887544	1.00912	1.10219	0.811193
PDK1_pS241	1.06366	1.2064	1.16852	1.39552
PEA-15	0.652854	0.731039	0.730755	0.627299
PEA-15_pS116	0.958061	0.876539	0.867809	0.94611
PERK	0.637515	0.690088	0.786003	0.793835
PGM1	0.979718	1.01313	1.10438	0.962671
PHGDH	1.52955	1.87709	2.64914	1.9454
PHLPP	1.2187	1.22271	1.34698	0.902637
PI3K-p110-a	1.12806	1.11436	0.955941	1.27743
PI3K-p110-b	0.871302	0.862206	0.881844	0.880214
PI3K-p85	0.504228	0.508351	0.532025	0.495716
PIP4K2A	0.786185	0.752816	0.763759	0.784301
PIP4K2B	1.1161	1.06773	1.08362	1.01279
PKA-a	1.3594	1.30468	1.69182	1.73672
PKC-a-b-II_pT638_T641	0.509867	0.551226	0.587783	0.50352
PKC-b-II_pS660	0.455264	0.428722	0.477322	0.777173
PKC-delta_pS664	0.675093	0.711539	0.72384	0.627237
PKCa	0.353859	0.345439	0.347912	0.416047
PKM2	1.18214	1.23723	0.902426	1.1003
PLC-gamma1	22.9655	17.6841	15.0582	30.2979
PLC-gamma1_pS1248	6.18301	5.93168	5.85947	10.9161
PLC-gamma2_pY759	3.01814	2.50738	2.08824	2.06054
PLK1	5.97344	2.89603	2.52088	3.26215
PMS2	1.76352	1.71061	1.82981	1.55749
Porin	0.861384	0.805056	0.836092	0.988349
PR	0.807607	0.796399	0.791397	0.807208
PRAS40	1.15258	1.10914	1.13118	1.06167
PRAS40_pT246	2.19674	2.58258	1.95168	2.55638
PRC1_pT481	1.28263	1.3251	1.28017	1.29388
PREX1	1.89285	1.95049	1.87966	1.8883
PRMT1	1.38027	1.5758	1.99013	1.77403
PRMT5	1.01408	1.03322	0.998989	1.09597
PTEN	0.701391	0.899574	0.732228	0.738008
PTPN12	0.925407	0.855079	0.934478	0.657428
Puma	0.768194	0.857455	0.842935	0.683012
PYGB	0.89165	0.955448	0.89363	0.924542
PYGM	1.25068	2.03689	1.74075	1.00037
Pyk2_pY402	2.02555	1.95792	1.74242	1.62434
Rab11	0.737712	0.772188	0.690165	0.692112
Rab11FIP1	1.44626	1.31304	1.32703	1.37153
Rab25	0.259267	0.264193	0.258925	0.256138
Rad17_pS645	1.132	1.29527	2.15097	1.44064
Rad23A	27.9254	3.08875	7.31369	3.02738
Rad50	1.01945	0.938455	0.960665	0.898256
Rad51	0.973574	0.960619	1.06954	1.03023
Raptor	0.738544	0.601503	0.462044	0.785835
Rb	1.23291	1.20982	1.32174	1.00566
RBM15	2.0473	2.11304	1.51264	1.20182
Rb_pS807_S811	3.85104	6.32316	4.1467	8.90807
Rheb	44.9178	82.217	79.8484	15.1256
Rictor	0.974371	0.837897	0.810838	0.797104
Rictor_pT1135	1.10138	1.07111	0.96906	1.06285
RIP	0.683759	0.644595	0.686458	0.609546
RIP3	0.894749	0.858968	0.856889	0.900985
RPA32	4.36254	3.31467	4.22695	2.06644
RPA32_pS4_S8	1.70648	1.84822	1.59583	1.71421
RRM1	1.15714	1.21111	1.25552	1.3614
RRM2	6.94281	3.99866	48.3867	22.0403
RSK	0.945446	0.924256	0.961832	0.890508
RSK1	1.34713	1.30039	1.43989	1.20804
S100A4	0.474547	0.468417	0.485527	0.487595
S6	1.24227	1.12668	1.11969	1.84912
S6_pS235_S236	2.92968	3.73177	1.58113	5.49922
S6_pS240_S244	3.93959	4.83453	1.92817	7.91105
SCD	1.70045	1.61823	0.985443	1.34964
SDHA	0.579745	0.629475	0.654706	0.954746
SF2	0.831712	0.821426	0.858717	0.980505
SFRP1	0.601444	0.597438	0.593703	0.64892
SGK1	1.26982	1.43845	1.2394	0.827993
SGK3	0.361037	0.347094	0.372836	0.454349
Shc_pY317	1.04156	1.23012	1.2141	1.10389
SHP-2_pY542	2.88562	2.73603	2.28096	2.36884
SHP2	0.725922	0.729901	0.718852	0.729691
SIRP-alpha	0.733401	0.769523	1.19339	0.719743
SLC1A5	0.93286	1.02873	1.24971	1.4
Slfn11	2.15302	2.75762	2.28532	3.3303
Smac	0.93731	0.827229	1.0534	0.774796
Smad1	0.781289	0.794349	0.780879	0.765772
Smad3	2.03026	2.69537	1.94421	1.48897
Smad4	1.02131	1.04356	1.07312	1.09604
Snail	3.2081	2.52648	3.02456	1.2145
SOD1	1.12672	1.04547	0.994325	1.20099
SOD2	0.497344	0.507892	0.514504	0.457834
Sox17	0.86267	0.895739	0.914364	0.879198
Sox2	38.5208	32.2166	38.9857	33.2456
SOX7	1.04089	1.34587	1.38993	1.01335
Src	1.81999	1.76951	1.60821	3.50822
Src_pY416	0.610133	0.671567	0.693902	0.739026
Src_pY527	9.09754	6.66012	5.5624	7.91671
Stat1_pY701	1.04516	1.08599	1.00033	1.02774
Stat3	0.838953	0.852966	0.886765	0.668677
Stat3_pY705	0.908552	0.894971	0.723257	0.675886
Stat5a	0.394271	0.393186	0.401487	0.363772
Stathmin-1	1.10332	1.33934	1.18411	1.66636
STING	1.08478	0.969801	0.998089	1.06088
Syk	0.061953	0.071704	0.084016	0.103781
Synaptophysin	2.80348	2.74238	2.92495	2.52806
Tau	2.89098	1.37104	3.42329	2.04714
TAZ	0.935821	0.889777	1.06518	0.689542
TEAD	1.2153	1.17782	1.14723	1.07734
TFAM	1.12732	1.18034	1.55028	1.60927
TFRC	4.12762	5.39405	3.82613	2.81029
TIGAR	0.741327	0.729179	0.720279	0.693848
Transglutaminase	1.91298	4.11598	2.40701	0.474721
TRAP1	2.26912	2.09273	2.22779	2.01526
TRIM24	0.867445	0.879238	0.907743	1.05381
TRIM25	0.837956	0.635171	0.749035	0.870439
TRIP13	2.49345	2.97024	3.04249	2.46279
TROP2	1.06265	0.782097	1.07625	1.02485
TSC1	0.677557	0.685456	0.662345	0.792384
TTF1	1.23503	1.46956	1.47541	0.809936
Tuberin	1.47326	1.33963	1.23799	1.12503
Tuberin_pT1462	0.906312	0.781117	0.85353	0.847421
TUFM	2.02533	1.53315	1.53965	1.34149
Twist	1.01798	1.08383	1.06798	0.99326
Tyro3	0.795588	0.861498	0.829917	0.752163
U-Histone-H2B	0.132659	0.134508	0.137714	0.132851
UBAC1	0.79802	0.838175	0.9464	0.794436
UBQLN4	0.91776	0.878999	0.89546	0.932748
UGT1A	1.2908	1.34855	1.21172	1.18764
ULK1_pS757	2.26274	2.02905	1.90724	1.88676
UQCRC2	1.7002	1.81828	1.60412	1.22613
UVRAG	0.833015	0.808435	0.794438	0.821989
VASP	0.350594	0.377032	0.344914	0.398101
VAV1	0.089621	0.091528	0.097735	0.083903
VEGFR-2	1.72086	1.78623	1.47079	1.08803
VEGFR2_pY1175	1.0455	1.03175	1.00758	1.03148
VHL	1.1458	1.00836	1.34414	1.12471
VHL-EPPK1	0.066565	0.068209	0.064566	0.066066
Vinculin	0.790059	0.662933	0.693126	0.620519
Wee1	0.875923	0.729937	0.93448	0.510248
Wee1_pS642	0.663097	0.656338	0.661176	0.69486
WIPI1	0.932244	2.10207	1.73648	0.745836
WIPI2	2.12466	2.06437	2.18116	2.65483
WTAP	1.30624	1.16593	1.41244	0.870628
XBP-1	1.065	1.14077	0.827065	1.07071
XIAP	0.863814	0.976449	1.12425	0.715911
XPA	0.830232	0.872007	0.981326	0.917411
XPF	1.24948	1.2736	1.1592	1.566
XRCC1	1.22252	1.2951	1.26283	0.945419
YAP	0.807654	0.753124	0.848221	0.675281
YAP_pS127	0.677895	0.589293	1.18635	0.491983
YB1_pS102	1.28789	1.57112	1.28423	1.07986
YES1	1.40253	1.40246	1.27904	1.31361
YTHDF2	3.97648	3.09214	3.20043	2.73047
YTHDF3	1.39411	1.47766	1.30446	1.54549
ZAP-70	0.265966	0.259133	0.258804	0.278708
ZEB1	0.604382	0.621338	0.769523	0.52186
